# Supplementary material for: Intracellular C3 regulates the immune response to infection via NF-κB signaling
Source: Cell Mol Life Sci. 2025 Dec 24;83(1):1. doi: 10.1007/s00018-025-05975-4 (PMC12738433; doi:10.1007/s00018-025-05975-4)
Supplement: Supplementary file 1 — Supplementary Material 1 (XLSX 16.0 KB) [file 18_2025_5975_MOESM1_ESM.xlsx]

## Sheet: Sheet1
category	subcategory	ID	Description	GeneRatio	BgRatio	RichFactor	FoldEnrichment	zScore	pvalue	p.adjust	qvalue	geneID	Count	gene_names
Cellular Processes	Cellular community - eukaryotes	hsa04510	Focal adhesion	0.1	201/8112	0.0298507	4.03582	3.76201	0.00353342	0.00353342	0.177362	857/56034/1286/3371/5155/1285	6	CAV1/PDGFC/COL4A4/TNC/PDGFB/COL4A3
Cellular Processes	Cellular community - eukaryotes	hsa04540	Gap junction	0.0666667	88/8112	0.0454545	6.14545	4.18919	0.00397069	0.00397069	0.177362	7846/56034/5155/2983	4	TUBA1A/PDGFC/PDGFB/GUCY1B1
Environmental Information Processing	Signal transduction	hsa04151	PI3K-Akt signaling pathway	0.133333	357/8112	0.022409	3.02969	3.38559	0.00449107	0.00449107	0.177362	56034/1286/3371/5155/2065/54331/90993/1285	8	PDGFC/COL4A4/TNC/PDGFB/ERBB3/GNG2/CREB3L1/COL4A3
Metabolism	Metabolism of cofactors and vitamins	hsa00730	Thiamine metabolism	0.0333333	15/8112	0.133333	18.0267	5.69737	0.00530995	0.00530995	0.177362	205/250	2	AK4/ALPP
Human Diseases	Cancer: specific types	hsa05215	Prostate cancer	0.0666667	97/8112	0.0412371	5.57526	3.91301	0.00561647	0.00561647	0.177362	5328/56034/5155/90993	4	PLAU/PDGFC/PDGFB/CREB3L1
Metabolism	Glycan biosynthesis and metabolism	hsa00532	Glycosaminoglycan biosynthesis - chondroitin sulfate / dermatan sulfate	0.0333333	21/8112	0.0952381	12.8762	4.70378	0.0103221	0.0103221	0.271633	10090/92126	2	UST/DSEL
Organismal Systems	Endocrine system	hsa04926	Relaxin signaling pathway	0.0666667	129/8112	0.0310078	4.19225	3.15478	0.0149899	0.0149899	0.307923	1286/54331/90993/1285	4	COL4A4/GNG2/CREB3L1/COL4A3
Human Diseases	Endocrine and metabolic disease	hsa04950	Maturity onset diabetes of the young	0.0333333	26/8112	0.0769231	10.4	4.14389	0.0156014	0.0156014	0.307923	2494/3171	2	NR5A2/FOXA3
Human Diseases	Drug resistance: antineoplastic	hsa01521	EGFR tyrosine kinase inhibitor resistance	0.05	79/8112	0.0379747	5.13418	3.18731	0.020444	0.020444	0.358668	56034/5155/2065	3	PDGFC/PDGFB/ERBB3
Organismal Systems	Endocrine system	hsa04911	Insulin secretion	0.05	86/8112	0.0348837	4.71628	2.99067	0.0255173	0.0255173	0.366853	3783/90993/27345	3	KCNN4/CREB3L1/KCNMB4
		hsa04820	Cytoskeleton in muscle cells	0.0833333	231/8112	0.021645	2.92641	2.56404	0.027525	0.027525	0.366853	2273/1286/287/1285/22989	5	FHL1/COL4A4/ANK2/COL4A3/MYH15
Environmental Information Processing	Signaling molecules and interaction	hsa04512	ECM-receptor interaction	0.05	89/8112	0.0337079	4.5573	2.91279	0.0278808	0.0278808	0.366853	1286/3371/1285	3	COL4A4/TNC/COL4A3
Human Diseases	Infectious disease: parasitic	hsa05146	Amoebiasis	0.05	101/8112	0.029703	4.01584	2.63261	0.0384621	0.0384621	0.455629	1286/929/1285	3	COL4A4/CD14/COL4A3
Organismal Systems	Digestive system	hsa04974	Protein digestion and absorption	0.05	103/8112	0.0291262	3.93786	2.59013	0.0403991	0.0403991	0.455629	3783/1286/1285	3	KCNN4/COL4A4/COL4A3
Human Diseases	Cancer: overview	hsa05205	Proteoglycans in cancer	0.0666667	203/8112	0.0197044	2.66404	2.07258	0.0627331	0.0627331	0.633926	857/5328/2065/287	4	CAV1/PLAU/ERBB3/ANK2
Human Diseases	Infectious disease: bacterial	hsa05134	Legionellosis	0.0333333	56/8112	0.0357143	4.82857	2.4816	0.0642378	0.0642378	0.633926	718/929	2	C3/CD14
Human Diseases	Cancer: specific types	hsa05218	Melanoma	0.0333333	72/8112	0.0277778	3.75556	2.02725	0.0990168	0.0990168	0.672044	56034/5155	2	PDGFC/PDGFB
Cellular Processes	Transport and catabolism	hsa04145	Phagosome	0.05	150/8112	0.02	2.704	1.8183	0.0991127	0.0991127	0.672044	7846/718/929	3	TUBA1A/C3/CD14
Organismal Systems	Endocrine system	hsa04918	Thyroid hormone synthesis	0.0333333	75/8112	0.0266667	3.60533	1.95663	0.106028	0.106028	0.672044	90993/6528	2	CREB3L1/SLC5A5
Human Diseases	Infectious disease: bacterial	hsa05133	Pertussis	0.0333333	76/8112	0.0263158	3.55789	1.93388	0.108395	0.108395	0.672044	718/929	2	C3/CD14
Environmental Information Processing	Signal transduction	hsa04020	Calcium signaling pathway	0.0666667	253/8112	0.0158103	2.13755	1.58675	0.116669	0.116669	0.672044	5021/56034/5155/2065	4	OXTR/PDGFC/PDGFB/ERBB3
Metabolism	Lipid metabolism	hsa00120	Primary bile acid biosynthesis	0.0166667	17/8112	0.0588235	7.95294	2.47711	0.118678	0.118678	0.672044	51302	1	CYP39A1
Metabolism	Energy metabolism	hsa00910	Nitrogen metabolism	0.0166667	17/8112	0.0588235	7.95294	2.47711	0.118678	0.118678	0.672044	767	1	CA8
Environmental Information Processing	Signal transduction	hsa04022	cGMP-PKG signaling pathway	0.05	165/8112	0.0181818	2.45818	1.63348	0.122536	0.122536	0.672044	2983/90993/27345	3	GUCY1B1/CREB3L1/KCNMB4
Metabolism	Lipid metabolism	hsa00061	Fatty acid biosynthesis	0.0166667	18/8112	0.0555556	7.51111	2.3871	0.12521	0.12521	0.672044	51703	1	ACSL5
Environmental Information Processing	Signal transduction	hsa04630	JAK-STAT signaling pathway	0.05	167/8112	0.0179641	2.42874	1.61037	0.125804	0.125804	0.672044	2273/5155/133396	3	FHL1/PDGFB/IL31RA
Organismal Systems	Immune system	hsa04610	Complement and coagulation cascades	0.0333333	86/8112	0.0232558	3.14419	1.72553	0.132792	0.132792	0.672044	5328/718	2	PLAU/C3
Human Diseases	Infectious disease: bacterial	hsa05152	Tuberculosis	0.05	178/8112	0.0168539	2.27865	1.48894	0.144325	0.144325	0.672044	3656/718/929	3	IRAK2/C3/CD14
Metabolism	Metabolism of cofactors and vitamins	hsa00770	Pantothenate and CoA biosynthesis	0.0166667	21/8112	0.047619	6.4381	2.15385	0.144523	0.144523	0.672044	1806	1	DPYD
Human Diseases	Cancer: overview	hsa05202	Transcriptional misregulation in cancer	0.05	180/8112	0.0166667	2.25333	1.46782	0.147787	0.147787	0.672044	5328/2115/929	3	PLAU/ETV1/CD14
Human Diseases	Cancer: specific types	hsa05222	Small cell lung cancer	0.0333333	92/8112	0.0217391	2.93913	1.61464	0.147984	0.147984	0.672044	1286/1285	2	COL4A4/COL4A3
Organismal Systems	Digestive system	hsa04970	Salivary secretion	0.0333333	93/8112	0.0215054	2.90753	1.59703	0.150551	0.150551	0.672044	3783/2983	2	KCNN4/GUCY1B1
Organismal Systems	Development and regeneration	hsa04360	Axon guidance	0.05	182/8112	0.0164835	2.22857	1.44697	0.151277	0.151277	0.672044	1948/22885/84628	3	EFNB2/ABLIM3/NTNG2
Organismal Systems	Environmental adaptation	hsa04713	Circadian entrainment	0.0333333	97/8112	0.0206186	2.78763	1.52888	0.160905	0.160905	0.672044	54331/2983	2	GNG2/GUCY1B1
Human Diseases	Cancer: overview	hsa05231	Choline metabolism in cancer	0.0333333	98/8112	0.0204082	2.75918	1.51238	0.163515	0.163515	0.672044	56034/5155	2	PDGFC/PDGFB
Human Diseases	Endocrine and metabolic disease	hsa04933	AGE-RAGE signaling pathway in diabetic complications	0.0333333	100/8112	0.02	2.704	1.47999	0.168757	0.168757	0.672044	1286/1285	2	COL4A4/COL4A3
Environmental Information Processing	Signal transduction	hsa04064	NF-kappa B signaling pathway	0.0333333	102/8112	0.0196078	2.65098	1.44839	0.174029	0.174029	0.672044	5328/929	2	PLAU/CD14
Human Diseases	Infectious disease: viral	hsa05167	Kaposi sarcoma-associated herpesvirus infection	0.05	195/8112	0.0153846	2.08	1.31772	0.174587	0.174587	0.672044	718/5155/54331	3	C3/PDGFB/GNG2
Environmental Information Processing	Signal transduction	hsa04010	MAPK signaling pathway	0.0666667	299/8112	0.0133779	1.8087	1.22991	0.179332	0.179332	0.672044	56034/5155/929/2065	4	PDGFC/PDGFB/CD14/ERBB3
Metabolism	Metabolism of cofactors and vitamins	hsa00790	Folate biosynthesis	0.0166667	27/8112	0.037037	5.00741	1.80039	0.181899	0.181899	0.672044	250	1	ALPP
Human Diseases	Substance dependence	hsa05034	Alcoholism	0.0333333	106/8112	0.0188679	2.55094	1.3874	0.184652	0.184652	0.672044	54331/90993	2	GNG2/CREB3L1
Human Diseases	Endocrine and metabolic disease	hsa04931	Insulin resistance	0.0333333	107/8112	0.0186916	2.5271	1.37259	0.187323	0.187323	0.672044	9945/90993	2	GFPT2/CREB3L1
Human Diseases	Cancer: overview	hsa05206	MicroRNAs in cancer	0.0666667	310/8112	0.0129032	1.74452	1.15375	0.19579	0.19579	0.672044	5328/3371/5155/2065	4	PLAU/TNC/PDGFB/ERBB3
Metabolism	Metabolism of other amino acids	hsa00410	beta-Alanine metabolism	0.0166667	31/8112	0.0322581	4.36129	1.61851	0.205919	0.205919	0.672044	1806	1	DPYD
Organismal Systems	Nervous system	hsa04725	Cholinergic synapse	0.0333333	114/8112	0.0175439	2.37193	1.27337	0.206167	0.206167	0.672044	54331/90993	2	GNG2/CREB3L1
		hsa04081	Hormone signaling	0.05	218/8112	0.0137615	1.86055	1.11178	0.218056	0.218056	0.672044	6567/5021/54331	3	SLC16A2/OXTR/GNG2
Organismal Systems	Nervous system	hsa04722	Neurotrophin signaling pathway	0.0333333	119/8112	0.0168067	2.27227	1.20686	0.219755	0.219755	0.672044	3656/10019	2	IRAK2/SH2B3
Human Diseases	Infectious disease: viral	hsa05165	Human papillomavirus infection	0.0666667	329/8112	0.0121581	1.64377	1.029	0.225278	0.225278	0.672044	1286/3371/90993/1285	4	COL4A4/TNC/CREB3L1/COL4A3
Metabolism	Amino acid metabolism	hsa00250	Alanine, aspartate and glutamate metabolism	0.0166667	35/8112	0.0285714	3.86286	1.46511	0.229246	0.229246	0.672044	9945	1	GFPT2
Metabolism	Global and overview maps	hsa01250	Biosynthesis of nucleotide sugars	0.0166667	35/8112	0.0285714	3.86286	1.46511	0.229246	0.229246	0.672044	9945	1	GFPT2
Metabolism	Glycan biosynthesis and metabolism	hsa00512	Mucin type O-glycan biosynthesis	0.0166667	36/8112	0.0277778	3.75556	1.43029	0.234972	0.234972	0.672044	50614	1	GALNT9
Metabolism	Nucleotide metabolism	hsa00230	Purine metabolism	0.0333333	126/8112	0.015873	2.14603	1.11912	0.238907	0.238907	0.672044	205/2983	2	AK4/GUCY1B1
Environmental Information Processing	Signal transduction	hsa04014	Ras signaling pathway	0.05	234/8112	0.0128205	1.73333	0.982567	0.249546	0.249546	0.672044	56034/5155/54331	3	PDGFC/PDGFB/GNG2
Organismal Systems	Nervous system	hsa04728	Dopaminergic synapse	0.0333333	131/8112	0.0152672	2.06412	1.05989	0.252646	0.252646	0.672044	54331/90993	2	GNG2/CREB3L1
Organismal Systems	Circulatory system	hsa04270	Vascular smooth muscle contraction	0.0333333	133/8112	0.0150376	2.03308	1.03693	0.25815	0.25815	0.672044	2983/27345	2	GUCY1B1/KCNMB4
Cellular Processes	Cell growth and death	hsa04210	Apoptosis	0.0333333	134/8112	0.0149254	2.01791	1.0256	0.260903	0.260903	0.672044	7846/1519	2	TUBA1A/CTSO
Cellular Processes	Cell growth and death	hsa04216	Ferroptosis	0.0166667	42/8112	0.0238095	3.21905	1.24456	0.268457	0.268457	0.672044	51703	1	ACSL5
Metabolism	Lipid metabolism	hsa00071	Fatty acid degradation	0.0166667	43/8112	0.0232558	3.14419	1.21688	0.273896	0.273896	0.672044	51703	1	ACSL5
Environmental Information Processing	Signal transduction	hsa04371	Apelin signaling pathway	0.0333333	139/8112	0.0143885	1.94532	0.970371	0.274674	0.274674	0.672044	54331/8862	2	GNG2/APLN
Human Diseases	Cardiovascular disease	hsa05418	Fluid shear stress and atherosclerosis	0.0333333	139/8112	0.0143885	1.94532	0.970371	0.274674	0.274674	0.672044	857/5155	2	CAV1/PDGFB
Organismal Systems	Excretory system	hsa04962	Vasopressin-regulated water reabsorption	0.0166667	44/8112	0.0227273	3.07273	1.19	0.279295	0.279295	0.672044	90993	1	CREB3L1
Human Diseases	Endocrine and metabolic disease	hsa04936	Alcoholic liver disease	0.0333333	142/8112	0.0140845	1.90423	0.938324	0.282935	0.282935	0.672044	718/929	2	C3/CD14
Environmental Information Processing	Membrane transport	hsa02010	ABC transporters	0.0166667	45/8112	0.0222222	3.00444	1.16387	0.284655	0.284655	0.672044	26154	1	ABCA12
Metabolism	Glycan biosynthesis and metabolism	hsa00514	Other types of O-glycan biosynthesis	0.0166667	47/8112	0.0212766	2.8766	1.11373	0.295257	0.295257	0.672044	50614	1	GALNT9
Metabolism	Carbohydrate metabolism	hsa00520	Amino sugar and nucleotide sugar metabolism	0.0166667	47/8112	0.0212766	2.8766	1.11373	0.295257	0.295257	0.672044	9945	1	GFPT2
Environmental Information Processing	Signal transduction	hsa04072	Phospholipase D signaling pathway	0.0333333	147/8112	0.0136054	1.83946	0.886594	0.296688	0.296688	0.672044	56034/5155	2	PDGFC/PDGFB
Human Diseases	Neurodegenerative disease	hsa05020	Prion disease	0.05	259/8112	0.011583	1.56602	0.799148	0.299997	0.299997	0.672044	857/7846/90993	3	CAV1/TUBA1A/CREB3L1
Metabolism	Global and overview maps	hsa01240	Biosynthesis of cofactors	0.0333333	149/8112	0.0134228	1.81477	0.866459	0.302181	0.302181	0.672044	205/250	2	AK4/ALPP
Human Diseases	Substance dependence	hsa05030	Cocaine addiction	0.0166667	49/8112	0.0204082	2.75918	1.06616	0.305704	0.305704	0.672044	90993	1	CREB3L1
Metabolism	Amino acid metabolism	hsa00330	Arginine and proline metabolism	0.0166667	50/8112	0.02	2.704	1.04326	0.310871	0.310871	0.672044	58510	1	PRODH2
Organismal Systems	Endocrine system	hsa04921	Oxytocin signaling pathway	0.0333333	154/8112	0.012987	1.75584	0.817432	0.315884	0.315884	0.672044	5021/2983	2	OXTR/GUCY1B1
Human Diseases	Immune disease	hsa05322	Systemic lupus erythematosus	0.0166667	52/8112	0.0192308	2.6	0.999114	0.321091	0.321091	0.672044	718	1	C3
Human Diseases	Cancer: overview	hsa05203	Viral carcinogenesis	0.0333333	165/8112	0.0121212	1.63879	0.71558	0.345817	0.345817	0.672044	718/90993	2	C3/CREB3L1
Metabolism	Global and overview maps	hsa01212	Fatty acid metabolism	0.0166667	57/8112	0.0175439	2.37193	0.897217	0.345993	0.345993	0.672044	51703	1	ACSL5
Metabolism	Nucleotide metabolism	hsa00240	Pyrimidine metabolism	0.0166667	58/8112	0.0172414	2.33103	0.878129	0.350865	0.350865	0.672044	1806	1	DPYD
Metabolism	Lipid metabolism	hsa00590	Arachidonic acid metabolism	0.0166667	58/8112	0.0172414	2.33103	0.878129	0.350865	0.350865	0.672044	59344	1	ALOXE3
Organismal Systems	Nervous system	hsa04730	Long-term depression	0.0166667	60/8112	0.0166667	2.25333	0.841107	0.360501	0.360501	0.672044	2983	1	GUCY1B1
Organismal Systems	Digestive system	hsa04978	Mineral absorption	0.0166667	60/8112	0.0166667	2.25333	0.841107	0.360501	0.360501	0.672044	115019	1	SLC26A9
Organismal Systems	Aging	hsa04213	Longevity regulating pathway - multiple species	0.0166667	61/8112	0.0163934	2.21639	0.823142	0.365266	0.365266	0.672044	1410	1	CRYAB
Environmental Information Processing	Signal transduction	hsa04310	Wnt signaling pathway	0.0333333	173/8112	0.0115607	1.56301	0.646121	0.367339	0.367339	0.672044	8061/6425	2	FOSL1/SFRP5
Environmental Information Processing	Signaling molecules and interaction	hsa04060	Cytokine-cytokine receptor interaction	0.05	296/8112	0.0101351	1.37027	0.560187	0.375508	0.375508	0.672044	3604/10148/133396	3	TNFRSF9/EBI3/IL31RA
Human Diseases	Infectious disease: viral	hsa05168	Herpes simplex virus 1 infection	0.0333333	177/8112	0.0112994	1.52768	0.6127	0.378005	0.378005	0.672044	4938/718	2	OAS1/C3
Organismal Systems	Endocrine system	hsa04929	GnRH secretion	0.0166667	64/8112	0.015625	2.1125	0.771271	0.379354	0.379354	0.672044	3783	1	KCNN4
Organismal Systems	Endocrine system	hsa04927	Cortisol synthesis and secretion	0.0166667	65/8112	0.0153846	2.08	0.754613	0.383981	0.383981	0.672044	90993	1	CREB3L1
Organismal Systems	Immune system	hsa04664	Fc epsilon RI signaling pathway	0.0166667	67/8112	0.0149254	2.01791	0.722179	0.393133	0.393133	0.672044	241	1	ALOX5AP
Human Diseases	Cancer: specific types	hsa05221	Acute myeloid leukemia	0.0166667	67/8112	0.0149254	2.01791	0.722179	0.393133	0.393133	0.672044	929	1	CD14
Human Diseases	Cardiovascular disease	hsa05416	Viral myocarditis	0.0166667	67/8112	0.0149254	2.01791	0.722179	0.393133	0.393133	0.672044	857	1	CAV1
Organismal Systems	Immune system	hsa04621	NOD-like receptor signaling pathway	0.0333333	185/8112	0.0108108	1.46162	0.54825	0.399117	0.399117	0.672044	4938/118429	2	OAS1/ANTXR2
