# Supplementary material for: Intracellular C3 regulates the immune response to infection via NF-κB signaling
Source: Cell Mol Life Sci. 2025 Dec 24;83(1):1. doi: 10.1007/s00018-025-05975-4 (PMC12738433; doi:10.1007/s00018-025-05975-4)
Supplement: Supplementary file 2 — Supplementary Material 2 (XLSX 15.8 KB) [file 18_2025_5975_MOESM2_ESM.xlsx]

## Sheet: Sheet1
category	subcategory	ID	Description	GeneRatio	BgRatio	RichFactor	FoldEnrichment	zScore	pvalue	p.adjust	qvalue	geneID	Count	gene_names
Organismal Systems	Digestive system	hsa04974	Protein digestion and absorption	0.0819672	103/8113	0.0485437	6.45631	4.85041	0.00101303	0.00101303	0.158886	3783/1286/6546/81578/1301	5	KCNN4/COL4A4/SLC8A1/COL21A1/COL11A1
Metabolism	Metabolism of cofactors and vitamins	hsa00730	Thiamine metabolism	0.0327869	15/8113	0.133333	17.7333	5.64568	0.00548279	0.00548279	0.417705	205/250	2	AK4/ALPP
Human Diseases	Infectious disease: bacterial	hsa05134	Legionellosis	0.0491803	56/8113	0.0535714	7.125	4.00304	0.00844937	0.00844937	0.417705	718/929/29108	3	C3/CD14/PYCARD
Metabolism	Glycan biosynthesis and metabolism	hsa00532	Glycosaminoglycan biosynthesis - chondroitin sulfate / dermatan sulfate	0.0327869	21/8113	0.0952381	12.6667	4.65914	0.0106529	0.0106529	0.417705	64131/92126	2	XYLT1/DSEL
Metabolism	Glycan biosynthesis and metabolism	hsa00534	Glycosaminoglycan biosynthesis - heparan sulfate / heparin	0.0327869	24/8113	0.0833333	11.0833	4.30566	0.0138004	0.0138004	0.432895	9953/64131	2	HS3ST3B1/XYLT1
Human Diseases	Infectious disease: bacterial	hsa05133	Pertussis	0.0491803	76/8113	0.0394737	5.25	3.23986	0.0192793	0.0192793	0.503967	718/929/29108	3	C3/CD14/PYCARD
		hsa04820	Cytoskeleton in muscle cells	0.0819672	231/8113	0.021645	2.87879	2.5214	0.0292986	0.0292986	0.626597	1286/56776/287/1301/22989	5	COL4A4/FMN2/ANK2/COL11A1/MYH15
Human Diseases	Cancer: specific types	hsa05215	Prostate cancer	0.0491803	97/8113	0.0309278	4.1134	2.68485	0.0362132	0.0362132	0.626597	5328/5155/90993	3	PLAU/PDGFB/CREB3L1
Organismal Systems	Immune system	hsa04621	NOD-like receptor signaling pathway	0.0655738	185/8113	0.0216216	2.87568	2.24615	0.0499658	0.0499658	0.626597	6347/29108/118429/2633	4	CCL2/PYCARD/ANTXR2/GBP1
Cellular Processes	Cellular community - eukaryotes	hsa04510	Focal adhesion	0.0655738	201/8113	0.0199005	2.64677	2.05761	0.0639729	0.0639729	0.626597	6696/896/1286/5155	4	SPP1/CCND3/COL4A4/PDGFB
Organismal Systems	Digestive system	hsa04978	Mineral absorption	0.0327869	60/8113	0.0333333	4.43333	2.32322	0.0745691	0.0745691	0.626597	4501/6546	2	MT1X/SLC8A1
Organismal Systems	Endocrine system	hsa04929	GnRH secretion	0.0327869	64/8113	0.03125	4.15625	2.20631	0.0833497	0.0833497	0.626597	6696/3783	2	SPP1/KCNN4
Human Diseases	Infectious disease: viral	hsa05166	Human T-cell leukemia virus 1 infection	0.0655738	221/8113	0.0180995	2.40724	1.84607	0.0840958	0.0840958	0.626597	896/4316/8061/90993	4	CCND3/MMP7/FOSL1/CREB3L1
Environmental Information Processing	Signal transduction	hsa04371	Apelin signaling pathway	0.0491803	139/8113	0.0215827	2.8705	1.936	0.0864855	0.0864855	0.626597	6696/8862/6546	3	SPP1/APLN/SLC8A1
Metabolism	Glycan biosynthesis and metabolism	hsa00533	Glycosaminoglycan biosynthesis - keratan sulfate	0.0163934	14/8113	0.0714286	9.5	2.77041	0.100347	0.100347	0.626597	9435	1	CHST2
Organismal Systems	Circulatory system	hsa04261	Adrenergic signaling in cardiomyocytes	0.0491803	153/8113	0.0196078	2.60784	1.74747	0.107538	0.107538	0.626597	27092/90993/6546	3	CACNG4/CREB3L1/SLC8A1
Organismal Systems	Endocrine system	hsa04921	Oxytocin signaling pathway	0.0491803	154/8113	0.0194805	2.59091	1.73482	0.109113	0.109113	0.626597	27092/5021/2983	3	CACNG4/OXTR/GUCY1B1
Human Diseases	Drug resistance: antineoplastic	hsa01521	EGFR tyrosine kinase inhibitor resistance	0.0327869	79/8113	0.0253165	3.36709	1.84009	0.118749	0.118749	0.626597	5155/9542	2	PDGFB/NRG2
Metabolism	Lipid metabolism	hsa00120	Primary bile acid biosynthesis	0.0163934	17/8113	0.0588235	7.82353	2.45118	0.120525	0.120525	0.626597	80270	1	HSD3B7
Metabolism	Energy metabolism	hsa00910	Nitrogen metabolism	0.0163934	17/8113	0.0588235	7.82353	2.45118	0.120525	0.120525	0.626597	767	1	CA8
Environmental Information Processing	Signal transduction	hsa04022	cGMP-PKG signaling pathway	0.0491803	165/8113	0.0181818	2.41818	1.60185	0.127022	0.127022	0.626597	2983/90993/6546	3	GUCY1B1/CREB3L1/SLC8A1
Human Diseases	Cancer: overview	hsa05203	Viral carcinogenesis	0.0491803	165/8113	0.0181818	2.41818	1.60185	0.127022	0.127022	0.626597	896/718/90993	3	CCND3/C3/CREB3L1
Organismal Systems	Circulatory system	hsa04260	Cardiac muscle contraction	0.0327869	83/8113	0.0240964	3.20482	1.75724	0.128742	0.128742	0.626597	27092/6546	2	CACNG4/SLC8A1
Environmental Information Processing	Signal transduction	hsa04151	PI3K-Akt signaling pathway	0.0819672	357/8113	0.0140056	1.86275	1.45102	0.129561	0.129561	0.626597	6696/896/1286/5155/90993	5	SPP1/CCND3/COL4A4/PDGFB/CREB3L1
Environmental Information Processing	Signal transduction	hsa04630	JAK-STAT signaling pathway	0.0491803	167/8113	0.0179641	2.38922	1.57882	0.130388	0.130388	0.626597	896/5155/133396	3	CCND3/PDGFB/IL31RA
Human Diseases	Infectious disease: viral	hsa05164	Influenza A	0.0491803	169/8113	0.0177515	2.36095	1.55612	0.133786	0.133786	0.626597	896/6347/29108	3	CCND3/CCL2/PYCARD
Environmental Information Processing	Signal transduction	hsa04012	ErbB signaling pathway	0.0327869	85/8113	0.0235294	3.12941	1.71768	0.133812	0.133812	0.626597	145957/9542	2	NRG4/NRG2
Organismal Systems	Sensory system	hsa04742	Taste transduction	0.0327869	85/8113	0.0235294	3.12941	1.71768	0.133812	0.133812	0.626597	3352/6328	2	HTR1D/SCN3A
Organismal Systems	Immune system	hsa04610	Complement and coagulation cascades	0.0327869	86/8113	0.0232558	3.09302	1.69834	0.136364	0.136364	0.626597	5328/718	2	PLAU/C3
Organismal Systems	Endocrine system	hsa04911	Insulin secretion	0.0327869	86/8113	0.0232558	3.09302	1.69834	0.136364	0.136364	0.626597	3783/90993	2	KCNN4/CREB3L1
Human Diseases	Cardiovascular disease	hsa05412	Arrhythmogenic right ventricular cardiomyopathy	0.0327869	86/8113	0.0232558	3.09302	1.69834	0.136364	0.136364	0.626597	27092/6546	2	CACNG4/SLC8A1
Environmental Information Processing	Signal transduction	hsa04310	Wnt signaling pathway	0.0491803	173/8113	0.017341	2.30636	1.51165	0.140674	0.140674	0.626597	896/4316/8061	3	CCND3/MMP7/FOSL1
Cellular Processes	Cellular community - eukaryotes	hsa04540	Gap junction	0.0327869	88/8113	0.0227273	3.02273	1.66048	0.141501	0.141501	0.626597	5155/2983	2	PDGFB/GUCY1B1
Environmental Information Processing	Signaling molecules and interaction	hsa04512	ECM-receptor interaction	0.0327869	89/8113	0.0224719	2.98876	1.64195	0.144085	0.144085	0.626597	6696/1286	2	SPP1/COL4A4
Environmental Information Processing	Signaling molecules and interaction	hsa04080	Neuroactive ligand-receptor interaction	0.0819672	370/8113	0.0135135	1.7973	1.36629	0.144322	0.144322	0.626597	3352/718/5021/8862/4887	5	HTR1D/C3/OXTR/APLN/NPY2R
Human Diseases	Infectious disease: bacterial	hsa05152	Tuberculosis	0.0491803	178/8113	0.0168539	2.24157	1.45776	0.149451	0.149451	0.626597	3656/718/929	3	IRAK2/C3/CD14
Human Diseases	Cancer: overview	hsa05202	Transcriptional misregulation in cancer	0.0491803	180/8113	0.0166667	2.21667	1.4367	0.153012	0.153012	0.626597	5328/2115/929	3	PLAU/ETV1/CD14
Organismal Systems	Digestive system	hsa04970	Salivary secretion	0.0327869	93/8113	0.0215054	2.86022	1.57034	0.15452	0.15452	0.626597	3783/2983	2	KCNN4/GUCY1B1
Organismal Systems	Immune system	hsa04657	IL-17 signaling pathway	0.0327869	94/8113	0.0212766	2.82979	1.55304	0.157153	0.157153	0.626597	8061/6347	2	FOSL1/CCL2
Human Diseases	Cardiovascular disease	hsa05410	Hypertrophic cardiomyopathy	0.0327869	99/8113	0.020202	2.68687	1.46978	0.170438	0.170438	0.626597	27092/6546	2	CACNG4/SLC8A1
Human Diseases	Endocrine and metabolic disease	hsa04933	AGE-RAGE signaling pathway in diabetic complications	0.0327869	100/8113	0.02	2.66	1.45374	0.173119	0.173119	0.626597	6347/1286	2	CCL2/COL4A4
Human Diseases	Infectious disease: parasitic	hsa05142	Chagas disease	0.0327869	101/8113	0.019802	2.63366	1.4379	0.175806	0.175806	0.626597	6347/718	2	CCL2/C3
Human Diseases	Infectious disease: parasitic	hsa05146	Amoebiasis	0.0327869	101/8113	0.019802	2.63366	1.4379	0.175806	0.175806	0.626597	1286/929	2	COL4A4/CD14
Environmental Information Processing	Signal transduction	hsa04064	NF-kappa B signaling pathway	0.0327869	102/8113	0.0196078	2.60784	1.42225	0.178501	0.178501	0.626597	5328/929	2	PLAU/CD14
Human Diseases	Cardiovascular disease	hsa05414	Dilated cardiomyopathy	0.0327869	104/8113	0.0192308	2.55769	1.39151	0.18391	0.18391	0.626597	27092/6546	2	CACNG4/SLC8A1
Metabolism	Metabolism of cofactors and vitamins	hsa00790	Folate biosynthesis	0.0163934	27/8113	0.037037	4.92593	1.77842	0.184622	0.184622	0.626597	250	1	ALPP
Organismal Systems	Immune system	hsa04620	Toll-like receptor signaling pathway	0.0327869	106/8113	0.0188679	2.50943	1.36147	0.189343	0.189343	0.626597	6696/929	2	SPP1/CD14
Human Diseases	Endocrine and metabolic disease	hsa04931	Insulin resistance	0.0327869	107/8113	0.0186916	2.48598	1.34671	0.192068	0.192068	0.626597	9945/90993	2	GFPT2/CREB3L1
Human Diseases	Cancer: overview	hsa05205	Proteoglycans in cancer	0.0491803	203/8113	0.0147783	1.96552	1.21254	0.195759	0.195759	0.626597	5328/286/287	3	PLAU/ANK1/ANK2
Organismal Systems	Endocrine system	hsa04928	Parathyroid hormone synthesis, secretion and action	0.0327869	114/8113	0.0175439	2.33333	1.24782	0.211284	0.211284	0.639475	2625/90993	2	GATA3/CREB3L1
Human Diseases	Cardiovascular disease	hsa05417	Lipid and atherosclerosis	0.0491803	214/8113	0.0140187	1.86449	1.11546	0.21718	0.21718	0.639475	6347/929/29108	3	CCL2/CD14/PYCARD
Environmental Information Processing	Signal transduction	hsa04668	TNF signaling pathway	0.0327869	118/8113	0.0169492	2.25424	1.19451	0.222355	0.222355	0.639475	6347/90993	2	CCL2/CREB3L1
Organismal Systems	Nervous system	hsa04722	Neurotrophin signaling pathway	0.0327869	119/8113	0.0168067	2.23529	1.18151	0.225131	0.225131	0.639475	3656/10019	2	IRAK2/SH2B3
Human Diseases	Infectious disease: bacterial	hsa05131	Shigellosis	0.0491803	220/8113	0.0136364	1.81364	1.06487	0.229075	0.229075	0.639475	718/929/29108	3	C3/CD14/PYCARD
Metabolism	Amino acid metabolism	hsa00250	Alanine, aspartate and glutamate metabolism	0.0163934	35/8113	0.0285714	3.8	1.44483	0.232571	0.232571	0.639475	9945	1	GFPT2
Metabolism	Global and overview maps	hsa01250	Biosynthesis of nucleotide sugars	0.0163934	35/8113	0.0285714	3.8	1.44483	0.232571	0.232571	0.639475	9945	1	GFPT2
Human Diseases	Infectious disease: viral	hsa05165	Human papillomavirus infection	0.0655738	329/8113	0.0121581	1.61702	0.994429	0.233974	0.233974	0.639475	6696/896/1286/90993	4	SPP1/CCND3/COL4A4/CREB3L1
Environmental Information Processing	Signal transduction	hsa04024	cAMP signaling pathway	0.0491803	225/8113	0.0133333	1.77333	1.02389	0.239084	0.239084	0.639475	3352/5021/90993	3	HTR1D/OXTR/CREB3L1
Metabolism	Carbohydrate metabolism	hsa00520	Amino sugar and nucleotide sugar metabolism	0.0163934	37/8113	0.027027	3.59459	1.37673	0.244118	0.244118	0.639475	9945	1	GFPT2
Metabolism	Nucleotide metabolism	hsa00230	Purine metabolism	0.0327869	126/8113	0.015873	2.11111	1.09403	0.244631	0.244631	0.639475	205/2983	2	AK4/GUCY1B1
Organismal Systems	Endocrine system	hsa04926	Relaxin signaling pathway	0.0327869	129/8113	0.0155039	2.06202	1.05826	0.253015	0.253015	0.650549	1286/90993	2	COL4A4/CREB3L1
Human Diseases	Infectious disease: bacterial	hsa05135	Yersinia infection	0.0327869	136/8113	0.0147059	1.95588	0.978433	0.272607	0.272607	0.683615	6347/29108	2	CCL2/PYCARD
Human Diseases	Cardiovascular disease	hsa05418	Fluid shear stress and atherosclerosis	0.0327869	139/8113	0.0143885	1.91367	0.94566	0.281004	0.281004	0.683615	6347/5155	2	CCL2/PDGFB
Organismal Systems	Excretory system	hsa04962	Vasopressin-regulated water reabsorption	0.0163934	44/8113	0.0227273	3.02273	1.17093	0.283204	0.283204	0.683615	90993	1	CREB3L1
Environmental Information Processing	Membrane transport	hsa02010	ABC transporters	0.0163934	45/8113	0.0222222	2.95556	1.14491	0.288623	0.288623	0.683615	26154	1	ABCA12
Human Diseases	Endocrine and metabolic disease	hsa04936	Alcoholic liver disease	0.0327869	142/8113	0.0140845	1.87324	0.913688	0.289397	0.289397	0.683615	718/929	2	C3/CD14
Environmental Information Processing	Signal transduction	hsa04020	Calcium signaling pathway	0.0491803	253/8113	0.0118577	1.57708	0.81163	0.296309	0.296309	0.683615	5021/5155/6546	3	OXTR/PDGFB/SLC8A1
Human Diseases	Substance dependence	hsa05030	Cocaine addiction	0.0163934	49/8113	0.0204082	2.71429	1.04757	0.309898	0.309898	0.683615	90993	1	CREB3L1
Cellular Processes	Transport and catabolism	hsa04145	Phagosome	0.0327869	150/8113	0.0133333	1.77333	0.832053	0.311722	0.311722	0.683615	718/929	2	C3/CD14
Metabolism	Global and overview maps	hsa01240	Biosynthesis of cofactors	0.0327869	151/8113	0.013245	1.76159	0.822196	0.314505	0.314505	0.683615	205/250	2	AK4/ALPP
Metabolism	Amino acid metabolism	hsa00330	Arginine and proline metabolism	0.0163934	50/8113	0.02	2.66	1.02476	0.315118	0.315118	0.683615	58510	1	PRODH2
Human Diseases	Infectious disease: parasitic	hsa05144	Malaria	0.0163934	50/8113	0.02	2.66	1.02476	0.315118	0.315118	0.683615	6347	1	CCL2
Human Diseases	Immune disease	hsa05322	Systemic lupus erythematosus	0.0163934	52/8113	0.0192308	2.55769	0.980767	0.325442	0.325442	0.683615	718	1	C3
Environmental Information Processing	Signal transduction	hsa04390	Hippo signaling pathway	0.0327869	155/8113	0.0129032	1.71613	0.783488	0.325612	0.325612	0.683615	896/650	2	CCND3/BMP2
Organismal Systems	Excretory system	hsa04961	Endocrine and other factor-regulated calcium reabsorption	0.0163934	53/8113	0.0188679	2.50943	0.959537	0.330547	0.330547	0.683615	6546	1	SLC8A1
Environmental Information Processing	Signal transduction	hsa04340	Hedgehog signaling pathway	0.0163934	56/8113	0.0178571	2.375	0.898643	0.345634	0.345634	0.683615	132884	1	EVC2
Metabolism	Lipid metabolism	hsa00590	Arachidonic acid metabolism	0.0163934	58/8113	0.0172414	2.2931	0.860184	0.355505	0.355505	0.683615	59344	1	ALOXE3
Organismal Systems	Nervous system	hsa04730	Long-term depression	0.0163934	60/8113	0.0166667	2.21667	0.823276	0.36523	0.36523	0.683615	2983	1	GUCY1B1
Organismal Systems	Aging	hsa04213	Longevity regulating pathway - multiple species	0.0163934	61/8113	0.0163934	2.18033	0.805365	0.370039	0.370039	0.683615	1410	1	CRYAB
Human Diseases	Cancer: specific types	hsa05217	Basal cell carcinoma	0.0163934	63/8113	0.015873	2.11111	0.770561	0.379548	0.379548	0.683615	650	1	BMP2
Human Diseases	Immune disease	hsa05321	Inflammatory bowel disease	0.0163934	64/8113	0.015625	2.07812	0.753642	0.38425	0.38425	0.683615	2625	1	GATA3
Environmental Information Processing	Signaling molecules and interaction	hsa04060	Cytokine-cytokine receptor interaction	0.0491803	296/8113	0.0101351	1.34797	0.530821	0.38543	0.38543	0.683615	6347/650/133396	3	CCL2/BMP2/IL31RA
Human Diseases	Infectious disease: viral	hsa05168	Herpes simplex virus 1 infection	0.0327869	177/8113	0.0112994	1.50282	0.58868	0.385752	0.385752	0.683615	6347/718	2	CCL2/C3
Organismal Systems	Endocrine system	hsa04927	Cortisol synthesis and secretion	0.0163934	65/8113	0.0153846	2.04615	0.73703	0.388916	0.388916	0.683615	90993	1	CREB3L1
Environmental Information Processing	Signal transduction	hsa04010	MAPK signaling pathway	0.0491803	299/8113	0.0100334	1.33445	0.512867	0.391602	0.391602	0.683615	27092/5155/929	3	CACNG4/PDGFB/CD14
Human Diseases	Cancer: specific types	hsa05221	Acute myeloid leukemia	0.0163934	67/8113	0.0149254	1.98507	0.704683	0.398145	0.398145	0.683615	929	1	CD14
Organismal Systems	Development and regeneration	hsa04360	Axon guidance	0.0327869	182/8113	0.010989	1.46154	0.548096	0.399128	0.399128	0.683615	84628/2051	2	NTNG2/EPHB6
