# Supplementary material for: Intracellular C3 regulates the immune response to infection via NF-κB signaling
Source: Cell Mol Life Sci. 2025 Dec 24;83(1):1. doi: 10.1007/s00018-025-05975-4 (PMC12738433; doi:10.1007/s00018-025-05975-4)
Supplement: Supplementary file 3 — Supplementary Material 3 (XLSX 11.2 KB) [file 18_2025_5975_MOESM3_ESM.xlsx]

## Sheet: Sheet1
Unique to dATG vs KO	Unique to WT vs KO	Common list
SPP1	LGALS3BP	CAV1
CCND3	PLAU	TUBA1A
LOXL2	TIPARP	MICAL2
MMP7	GFPT2	OAS1
PDK4	HAS3	FHL1
UPK1B	S100A3	CDCP1
FA2H	OLFML3	CEACAM5
IGFBP2	AK4	NR5A2
PHLDA2	FOSL1	SLC16A2
CCL2	KCNN4	DPYD
HTR1D	TSPAN5	NIPAL4
ZNF488	CPM	ADGRE1
TCEAL8	IRAK2	EIF4E3
EFR3B	HIST1H1C	GREM1
CACNG4	OSBP2	MOK
ANK1	HIST1H4I	RFTN1
ARSI	ALX1	EFNB2
TMEM98	STK26	PDGFC
RAP1GAP2	C3	ZNF845
HSD3B7	SH2B3	FOXA3
GATA3	OXTR	GOLGA7B
MAMLD1	ETV1	SLC6A15
TOX2	EVA1A	TMEM158
RTL5	CA8	TNC
HIST1H2BJ	COL4A4	EFEMP1
NUP50-DT	HIST2H2BE	UST
NRG4	PDGFB	FOXQ1
SLC4A8	ABCA12	ABLIM3
BMP2	SYT6	RRAD
FMN2	FRMD4A	ZNF331
MAGED4B	STMN3	RNF182
KCNB1	SH3BP5	FHOD3
MT1X	CD14	DUBR
TNIK	SULT1A1	NES
LSAMP	SDK1	ERBB3
MYO1D	OSR1	JAZF1
DISP2	SALL1	METRNL
HS3ST3B1	HLX	PRKAR2B
ZNF773	LHFPL6	LINC00941
XYLT1	ALOXE3	SCG2
PYCARD	LRIG1	TNFRSF9
EVC2	ANK2	SLC6A17
ADGRL3	KRT83	GNG2
GTF2IP7	TTYH2	SPOCD1
LAT2	SERTAD4	MOXD1
NRG2	CTSO	EBI3
SLC30A3	FAM43A	DENND1C
KCNH2	DSEL	SFRP5
EPHB6	ADAM22	LINC01116
SBK2	GUCY1B1	ZNF548
LINC01433	SIRLNT	CRACR2A
SLC8A1	IL31RA	CNIH3
COL21A1	NTNG2	PQLC2L
BEST3	PEAR1	KCNMB4
AL132656.4	HIST2H4A	GALNT9
CHST2	AC026785.3	ACSL5
AP003390.1	ANTXR2	EPHX4
SOX8	LINC01232	CTTNBP2
PCDHGA2	CERKL	COL4A3
NPY2R	AC007743.1	FOXL1
NR1H4	APLN	CORO2B
GRIP2	CREB3L1	DNAJC27-AS1
COL11A1	ZNF304	DENND2A
AL132656.2	PRODH2	ALOX5AP
GBP1	SPARC	SLC5A5
OR51E2	SOBP	SLC26A9
ARMCX4	CRYAB	PTX3
	RBMS3	AC096537.1
	LY6K	AC005831.1
	SERTAD4-AS1	CYP39A1
	ZFP92	AC003681.1
	LAYN
	TOX
	CHL1
	CCDC85A
	MARK1
	ALPP
	MYH15
	SCN3A
	EBF3
