# Supplementary material for: Intracellular C3 regulates the immune response to infection via NF-κB signaling
Source: Cell Mol Life Sci. 2025 Dec 24;83(1):1. doi: 10.1007/s00018-025-05975-4 (PMC12738433; doi:10.1007/s00018-025-05975-4)
Supplement: Supplementary file 4 — Supplementary Material 4 (XLSX 22.0 KB) [file 18_2025_5975_MOESM4_ESM.xlsx]

## Sheet: WT vs C3KO
gene_name	p.adjusted value	log2FoldChange
CAV1	0.0115504	1.23742
TUBA1A	0.00477458	1.04106
LGALS3BP	0.0152899	1.83926
MICAL2	0.00178485	1.1387
PLAU	7.1609e-08	1.61031
TIPARP	0.00400465	1.34713
GFPT2	0.000509575	1.34981
HAS3	0.00482306	2.35931
S100A3	0.00477458	1.2935
OAS1	0.0152943	-1.03147
FHL1	0.024427	2.2179
CDCP1	0.0115504	2.10691
OLFML3	1.71286e-06	4.44763
AK4	0.00798309	-1.13397
FOSL1	0.00400465	1.41227
KCNN4	3.02631e-06	1.36438
CEACAM5	0.0388677	-6.09794
TSPAN5	6.52005e-05	1.4314
CPM	0.00703489	2.66724
NR5A2	0.0388677	1.21579
IRAK2	0.0344911	1.1724
SLC16A2	0.000234124	1.58091
DPYD	0.0105422	1.36093
HIST1H1C	0.000137343	-1.09617
OSBP2	0.0186077	1.26069
NIPAL4	0.0340876	2.33424
ADGRE1	0.00207887	1.04002
HIST1H4I	1.81254e-05	-1.0836
ALX1	0.000313035	1.74073
STK26	0.0171103	5.12846
C3	3.57386e-16	4.95041
EIF4E3	0.027787	1.03212
GREM1	0.0388677	3.94727
MOK	0.00960756	1.07469
SH2B3	0.0013689	1.57582
RFTN1	0.0148854	1.68664
OXTR	0.00901538	1.3906
EFNB2	0.0202334	2.57512
PDGFC	0.0139093	1.31911
ETV1	7.46525e-29	4.37378
ZNF845	0.00921738	1.00814
EVA1A	0.00808313	1.65513
CA8	1.62921e-06	4.75173
FOXA3	0.0334644	-1.37612
GOLGA7B	0.0336801	1.54992
SLC6A15	0.0424717	2.56508
TMEM158	0.00540755	1.78319
COL4A4	2.33973e-05	-2.32844
TNC	0.0499638	3.00398
EFEMP1	0.0186011	3.08202
UST	0.00159322	1.5751
FOXQ1	0.0499638	1.04686
HIST2H2BE	6.60848e-05	-1.12571
ABLIM3	0.0393669	2.25412
RRAD	0.022945	2.97157
PDGFB	0.00246807	1.94924
ABCA12	0.000787716	2.04183
SYT6	0.00344403	2.28924
ZNF331	0.0456418	1.16037
RNF182	0.0210739	3.19525
FHOD3	0.027967	1.40081
FRMD4A	0.0231654	1.46324
STMN3	0.00648068	1.42516
SH3BP5	1.21154e-05	-1.1743
CD14	0.0201754	1.74752
SULT1A1	0.000137343	-1.81039
DUBR	0.027787	1.08907
NES	0.000277387	-1.9553
ERBB3	0.0152943	-1.23738
JAZF1	0.0405669	1.06728
METRNL	0.0334644	1.31056
SDK1	0.0184822	3.30137
OSR1	0.00233901	1.44472
SALL1	0.027787	1.89709
HLX	0.0369526	1.33096
LHFPL6	0.000137343	5.5178
ALOXE3	0.011405	1.88738
PRKAR2B	0.0102655	1.77003
LINC00941	0.0231654	1.09918
SCG2	0.0406243	3.59391
LRIG1	0.0368625	1.30989
ANK2	5.8496e-05	2.11534
TNFRSF9	0.0232779	1.64099
SLC6A17	0.0336335	1.78841
KRT83	0.00227059	-1.63702
TTYH2	0.0047854	1.66568
SERTAD4	3.79388e-11	5.02107
CTSO	0.0120165	1.30775
GNG2	0.0388677	3.06988
FAM43A	0.00149518	1.94392
DSEL	0.0105422	2.69869
SPOCD1	0.0210739	2.37643
ADAM22	0.000596191	3.67879
GUCY1B1	3.06704e-08	3.66151
SIRLNT	7.81474e-07	-4.14526
MOXD1	0.0239614	1.81202
EBI3	0.0344911	1.52488
DENND1C	0.0298539	-1.38323
SFRP5	0.0148126	1.84623
IL31RA	0.0018762	5.84677
LINC01116	0.0174204	1.63203
NTNG2	0.0114584	-1.59342
PEAR1	0.0138891	1.95414
ZNF548	0.00283284	2.43935
HIST2H4A	0.00207463	-1.54202
AC026785.3	0.0152943	-2.02894
ANTXR2	0.0120165	1.7254
LINC01232	0.0093649	2.36305
CRACR2A	0.018413	-2.44005
CERKL	0.0152899	1.59815
AC007743.1	0.000596191	3.51257
APLN	0.00309296	2.50919
CNIH3	0.00400465	1.84084
CREB3L1	0.00634903	-1.6603
ZNF304	0.000108565	6.81644
PRODH2	0.0368625	1.96984
SPARC	0.0334644	5.50559
SOBP	0.000787716	2.48167
PQLC2L	0.0499638	1.82032
KCNMB4	0.01599	3.3104
GALNT9	0.0247269	2.59167
ACSL5	0.0197718	2.5457
CRYAB	0.0171944	-2.65044
EPHX4	0.0022827	2.33039
CTTNBP2	0.0175887	2.19624
COL4A3	0.0386349	-2.36445
FOXL1	0.0476178	-2.65488
RBMS3	0.0450865	2.13132
LY6K	0.0462424	1.98891
CORO2B	0.0148126	3.07564
SERTAD4-AS1	0.000177615	4.00578
ZFP92	0.0405161	4.55632
DNAJC27-AS1	0.0476671	-1.53359
LAYN	0.0272896	6.99253
DENND2A	0.00803281	3.43705
ALOX5AP	0.0402263	2.2509
TOX	0.00737312	4.1149
SLC5A5	0.0226895	-2.52972
CHL1	0.0231654	5.09876
CCDC85A	0.00283284	3.53549
MARK1	0.000319186	6.81712
ALPP	0.00395773	-3.59282
SLC26A9	0.00337426	-3.19965
PTX3	0.0188514	3.99172
MYH15	0.00662669	3.56061
AC096537.1	0.0231654	2.96483
SCN3A	0.0201754	4.66965
EBF3	0.000989687	5.97798
AC005831.1	0.0134659	-4.38221
CYP39A1	0.0476178	3.51247
AC003681.1	0.049983	-3.44837

## Sheet: C3KO vs dATG
gene_name	p.adjusted value	log2FoldChange
SPP1	0.0113998	-1.37846
CCND3	0.0330469	-1.14438
LOXL2	0.0199495	1.1367
LGALS3BP	0.0139234	1.83709
MMP7	0.0250816	1.63741
PLAU	1.54292e-05	1.37598
PDK4	0.0438391	-1.06789
TIPARP	0.0131068	1.22034
UPK1B	0.0416792	5.30573
GFPT2	0.0139234	1.06969
FA2H	0.0269716	1.08792
HAS3	0.0330469	1.94026
S100A3	0.0250816	1.09536
IGFBP2	0.0370889	-1.16678
OLFML3	1.6583e-05	4.12435
AK4	0.0136	-1.07762
FOSL1	0.00956574	1.31849
KCNN4	0.000619244	1.10681
PHLDA2	0.0041889	1.05986
TSPAN5	0.0157833	1.01803
CPM	0.00700631	2.65938
CCL2	0.0205713	1.33713
HTR1D	0.00507083	1.09105
ZNF488	0.0157777	1.19038
IRAK2	0.0219596	1.22189
TCEAL8	0.0250816	-1.31812
EFR3B	0.034243	1.04889
HIST1H1C	0.000191416	-1.09074
OSBP2	0.00350959	1.4607
HIST1H4I	1.0426e-05	-1.11472
ALX1	0.000203898	1.7908
STK26	0.00956574	5.40703
C3	1.17573e-11	4.30655
CACNG4	0.0315459	1.18831
SH2B3	0.00170866	1.55565
ANK1	0.0250816	1.37011
ARSI	0.0120369	1.30642
TMEM98	0.0424554	-2.24407
OXTR	0.00458592	1.46256
RAP1GAP2	0.0271732	1.13966
HSD3B7	0.0041889	1.23671
ETV1	3.23505e-24	4.0463
EVA1A	0.0347378	1.4057
CA8	5.2337e-07	4.95094
GATA3	0.0384123	1.47392
COL4A4	0.000587083	-2.03491
MAMLD1	0.0139234	1.09824
HIST2H2BE	5.2337e-07	-1.37351
TOX2	0.0287535	1.18441
PDGFB	1.0426e-05	2.54359
ABCA12	5.99209e-06	2.54684
SYT6	0.00955622	2.12278
RTL5	0.0147651	1.31715
HIST1H2BJ	4.21615e-06	-1.13895
FRMD4A	0.000437361	1.9773
STMN3	0.00418219	1.47696
SH3BP5	9.2635e-05	-1.09139
CD14	0.0041889	2.00903
SULT1A1	2.18273e-05	-1.97332
NUP50-DT	0.0384123	-1.40067
NRG4	0.0431327	-1.5057
SLC4A8	0.000135219	1.1421
BMP2	0.00507083	-1.56429
FMN2	0.0232867	2.06334
SDK1	0.0139234	3.39175
OSR1	0.00739193	1.33293
SALL1	0.00434243	2.24656
HLX	0.0161939	1.44891
LHFPL6	0.0171697	4.02313
ALOXE3	0.0368043	1.6406
MAGED4B	0.00133017	-1.77761
KCNB1	0.0458593	2.0589
MT1X	0.0232867	1.30787
TNIK	0.0314487	1.41121
LRIG1	0.00587378	1.56196
LSAMP	0.0154852	2.28756
MYO1D	0.000619244	-3.12781
ANK2	0.0155635	1.51258
DISP2	0.025027	1.2026
HS3ST3B1	0.0287648	1.56632
KRT83	0.0076047	-1.49782
TTYH2	0.0268116	1.41244
SERTAD4	1.08435e-05	3.77465
CTSO	0.0301116	1.17598
ZNF773	0.0330469	1.36107
FAM43A	0.0300886	1.50323
XYLT1	0.00310265	3.04549
DSEL	0.0161439	2.5734
ADAM22	0.00350959	3.33126
PYCARD	0.0373238	6.33398
EVC2	0.0120369	1.70561
ADGRL3	0.025027	-5.28577
GUCY1B1	0.00119327	2.55092
GTF2IP7	0.0314487	1.43597
SIRLNT	0.00203455	-2.87519
LAT2	0.0416792	1.33549
NRG2	0.0232867	2.49694
SLC30A3	0.0191853	1.2476
IL31RA	0.0171697	4.8771
NTNG2	0.0191005	-1.50736
PEAR1	0.00157503	2.29675
KCNH2	0.0480635	1.83156
HIST2H4A	0.0198981	-1.26727
AC026785.3	0.00319651	-2.3515
ANTXR2	0.000550566	2.13912
LINC01232	0.00856218	2.38033
EPHB6	1.30344e-05	4.45669
SBK2	0.0177375	3.14948
CERKL	0.0212358	1.53345
AC007743.1	0.00169723	3.33308
APLN	0.0327748	2.01168
LINC01433	0.0175749	-2.54346
CREB3L1	0.0373238	-1.36247
ZNF304	0.000619244	6.3039
PRODH2	0.000802886	2.67999
SPARC	0.0301116	5.4776
SLC8A1	0.0191005	3.53648
SOBP	0.00288634	2.32444
COL21A1	0.0384123	2.96962
BEST3	0.0416792	1.60299
AL132656.4	0.00119327	-3.97404
CRYAB	0.0171697	-2.65184
CHST2	0.037597	2.66099
AP003390.1	0.010901	-1.75798
RBMS3	0.0117103	2.45835
LY6K	0.0358409	2.02439
SOX8	0.0219596	2.18063
PCDHGA2	0.0360015	3.12183
SERTAD4-AS1	0.0129491	3.09551
ZFP92	0.025027	4.76667
LAYN	0.0199199	7.19313
NPY2R	0.0186152	2.95303
NR1H4	0.0480635	1.97853
TOX	0.00218589	4.48748
CHL1	0.00148001	6.37677
CCDC85A	0.000526405	3.93753
GRIP2	0.045102	3.02824
MARK1	0.00517716	5.81173
COL11A1	0.0210346	4.97693
ALPP	0.0382675	-2.68442
MYH15	0.0250816	3.12437
SCN3A	0.0282951	4.46381
EBF3	0.00086126	6.07354
AL132656.2	0.00643285	-5.05866
GBP1	0.038297	3.80572
OR51E2	0.0250816	-6.06946
ARMCX4	0.0413043	5.00583
